# Supplementary material for: Circularization of 23S rRNA but not 16S rRNA within archaeal ribosomes
Source: Genome Biol. 2026 Jan 27;27:42. doi: 10.1186/s13059-025-03903-0 (PMC12918454; doi:10.1186/s13059-025-03903-0)
Supplement: Supplementary file 2 — Additional file 2: Table S1. Taxonomic classifications of genomes used in the paper [file 13059_2025_3903_MOESM2_ESM.xlsx]

## Sheet: Table S1
Table S1. Taxonomic classifications of potentially complete and near-complete genomes used in the study
Genome abbreviation in the study	GTDB classification (r220)	Proposed name in the literature
Micrarchaeota_sc_1465248 / sc_1465248	d__Archaea;p__Micrarchaeota;c__Micrarchaeia;o__Anstonellales;f__Bilamarchaeaceae;g__JAHJBR01;s__
Hades_121_C	d__Archaea;p__Hadarchaeota;c__Hadarchaeia;o__Hadarchaeales;f__Hadarchaeaceae;g__;s__
Aenigmarchaeota_146_C / 146_C	d__Archaea;p__Aenigmatarchaeota;c__Aenigmatarchaeia;o__Aenigmatarchaeales;f__Aenigmatarchaeaceae;g__;s__
Methanomassiliicoccales_291_C	d__Archaea;p__Thermoplasmatota;c__Thermoplasmata;o__Methanomassiliicoccales;f__JACIVX01;g__JAJRAG01;s__JAJRAG01 sp028682925
Methanomassiliicoccales_S1_100cm_sc_2	d__Archaea;p__Thermoplasmatota;c__Thermoplasmata;o__UBA10834;f__UBA10834;g__COMBO-56-21;s__
non-cir_16S_Thermoplasmatota_466_C / 466_C	d__Archaea;p__Thermoplasmatota;c__Thermoplasmata;o__RBG-16-68-12;f__JAFNFQ01;g__JAFNFQ01;s__
bMp	d__Archaea;p__Halobacteriota;c__Methanosarcinia;o__Methanosarcinales;f__Methanoperedenaceae;g__Methanoperedens;s__Methanoperedens sp027460525
Mp_3_C	d__Archaea;p__Halobacteriota;c__Methanosarcinia;o__Methanosarcinales;f__Methanoperedenaceae;g__Methanoperedens;s__
Methanoregulaceae_1090_C	d__Archaea;p__Halobacteriota;c__Methanomicrobia;o__Methanomicrobiales;f__Methanospirillaceae;g__UBA9949;s__
Methanoregulaceae_229_L	d__Archaea;p__Halobacteriota;c__Methanomicrobia;o__Methanomicrobiales;f__Methanospirillaceae;g__JAJRBP01;s__
Methanoregulaceae_3205_L	d__Archaea;p__Halobacteriota;c__Methanomicrobia;o__Methanomicrobiales;f__Methanospirillaceae;g__MVRE01;s__
Atabeyarchaeia	d__Archaea;p__Asgardarchaeota;c__Njordarchaeia;o__Njordarchaeales;f__Njordarchaeaceae;g__;s__	Class Atabeyarchaeia (10.1038/s41467-024-49872-z)
Freyarchaeia	d__Archaea;p__Asgardarchaeota;c__Jordarchaeia;o__Jordarchaeales;f__Jordarchaeaceae;g__Jordarchaeum;s__	Class Freyarchaeia (10.1038/s41467-024-49872-z)
Thauma_6226_L	d__Archaea;p__Thermoproteota;c__Nitrososphaeria;o__Nitrososphaerales;f__JACPRH01;g__JACPRH01;s__
Bathy_231_C	d__Archaea;p__Thermoproteota;c__Bathyarchaeia;o__40CM-2-53-6;f__FEN-987;g__JALHTB01;s__	Order Houtuarculales (10.1126/sciadv.adf5069)
Bathy_1384_L	d__Archaea;p__Thermoproteota;c__Bathyarchaeia;o__40CM-2-53-6;f__FEN-987;g__FEN-987;s__	Order Houtuarculales (10.1126/sciadv.adf5069)
Bathy_227_C	d__Archaea;p__Thermoproteota;c__Bathyarchaeia;o__40CM-2-53-6;f__FEN-987;g__FEN-987;s__	Order Houtuarculales (10.1126/sciadv.adf5069)
Bathy_108_C	d__Archaea;p__Thermoproteota;c__Bathyarchaeia;o__40CM-2-53-6;f__FEN-987;g__FEN-987;s__	Order Houtuarculales (10.1126/sciadv.adf5069)
Bathy_1720_L	d__Archaea;p__Thermoproteota;c__Bathyarchaeia;o__40CM-2-53-6;f__FEN-987;g__FEN-987;s__	Order Houtuarculales (10.1126/sciadv.adf5069)
Bathy_119_C	d__Archaea;p__Thermoproteota;c__Bathyarchaeia;o__40CM-2-53-6;f__FEN-987;g__FEN-987;s__	Order Houtuarculales (10.1126/sciadv.adf5069)
Bathy_2942_L	d__Archaea;p__Thermoproteota;c__Bathyarchaeia;o__40CM-2-53-6;f__FEN-987;g__;s__	Order Houtuarculales (10.1126/sciadv.adf5069)
Bathy_24_C	d__Archaea;p__Thermoproteota;c__Bathyarchaeia;o__40CM-2-53-6;f__FEN-987;g__;s__	Order Houtuarculales (10.1126/sciadv.adf5069)
Bathy_5481_L	d__Archaea;p__Thermoproteota;c__Bathyarchaeia;o__40CM-2-53-6;f__FEN-987;g__;s__	Order Houtuarculales (10.1126/sciadv.adf5069)
non-cir_16S_Bathy_248_C / 248_C	d__Archaea;p__Thermoproteota;c__Bathyarchaeia;o__TCS64;f__PIYN01;g__;s__	Order Wuzhiqiibiales (10.1126/sciadv.adf5069)
non-cir_16S_Bathy_86_C	d__Archaea;p__Thermoproteota;c__Bathyarchaeia;o__TCS64;f__PIYN01;g__;s__	Order Wuzhiqiibiales (10.1126/sciadv.adf5069)
Bathy_1009_L	d__Archaea;p__Thermoproteota;c__Bathyarchaeia;o__Bathyarchaeales;f__SOJC01;g__JABFQO01;s__	Order Baizomonadales (10.1126/sciadv.adf5069)
Bathy_sc_0	d__Archaea;p__Thermoproteota;c__Bathyarchaeia;o__Bathyarchaeales;f__SOJC01;g__JABFQO01;s__	Order Baizomonadales (10.1126/sciadv.adf5069)
non-cir_16S_Bathy_sc_1	d__Archaea;p__Thermoproteota;c__Bathyarchaeia;o__Bathyarchaeales;f__Bathyarchaeaceae;g__;s__	Order Baizomonadales (10.1126/sciadv.adf5069)
non-cir_16S_Bathy_89_C	d__Archaea;p__Thermoproteota;c__Bathyarchaeia;o__Bathyarchaeales;f__Bathyarchaeaceae;g__;s__	Order Baizomonadales (10.1126/sciadv.adf5069)
Bathy_85_C	d__Archaea;p__Thermoproteota;c__Bathyarchaeia;o__Bathyarchaeales;f__UBA233;g__DRUK01;s__	Order Baizomonadales (10.1126/sciadv.adf5069)
Bathy_234_C	d__Archaea;p__Thermoproteota;c__Bathyarchaeia;o__Bathyarchaeales;f__UBA233;g__DRUK01;s__	Order Baizomonadales (10.1126/sciadv.adf5069)
Bathy_1705_C	d__Archaea;p__Thermoproteota;c__Bathyarchaeia;o__Bathyarchaeales;f__UBA233;g__DRUK01;s__	Order Baizomonadales (10.1126/sciadv.adf5069)
Bathy_245_L	d__Archaea;p__Thermoproteota;c__Bathyarchaeia;o__Bathyarchaeales;f__UBA233;g__DRUK01;s__	Order Baizomonadales (10.1126/sciadv.adf5069)
Bathy_9_C	d__Archaea;p__Thermoproteota;c__Bathyarchaeia;o__Bathyarchaeales;f__UBA233;g__DRUK01;s__	Order Baizomonadales (10.1126/sciadv.adf5069)
